# Supplementary material for: Population Variation and Phylogeography of Cherry Blossom (Prunus conradinae) in China
Source: Plants (Basel). 2024 Mar 28;13(7):974. doi: 10.3390/plants13070974 (PMC11013036; doi:10.3390/plants13070974)
Supplement: Supplementary file 1 [file plants-13-00974-s001.zip]

Archive with 1 entries (1 files):
- plants-2902936-supplementary.pdf
